# Supplementary material for: Nanocrystalline Flash Annealed Nickel Oxide for Large Area Perovskite Solar Cells
Source: Adv Sci (Weinh). 2023 May 31;10(23):2302549. doi: 10.1002/advs.202302549 (PMC10427371; doi:10.1002/advs.202302549)
Supplement: Supplementary file 2 — Supporting Information [file ADVS-10-2302549-s001.zip]

Archive with 2 entries (2 files):
- Champion cells.csv
- EQE.csv
