# Supplementary material for: Nanocrystalline Flash Annealed Nickel Oxide for Large Area Perovskite Solar Cells
Source: Adv Sci (Weinh). 2023 May 31;10(23):2302549. doi: 10.1002/advs.202302549 (PMC10427371; doi:10.1002/advs.202302549)
Supplement: Supplementary file 2 — Supporting Information [file ADVS-10-2302549-s001.zip › Champion cells.csv]

Voltage [V]	Current Density [mA/cm2] FIRA-FW
-0.02	21.39835
-0.01	21.43865
0	21.48902
0.01	21.38827
0.02	21.35805
0.03	21.3782
0.04	21.40842
0.05	21.36812
0.06	21.3782
0.07	21.40842
0.08	21.43865
0.09	21.39835
0.1	21.40842
0.11	21.47894
0.12	21.4588
0.13	21.35805
0.14	21.40842
0.15	21.43865
0.16	21.40842
0.17	21.43865
0.18	21.3782
0.19	21.3379
0.2	21.3782
0.21	21.42857
0.22	21.3379
0.23	21.31775
0.24	21.35805
0.25	21.3782
0.26	21.38827
0.27	21.38827
0.28	21.35805
0.29	21.42857
0.3	21.3379
0.31	21.30768
0.32	21.3782
0.33	21.3379
0.34	21.31775
0.35	21.35805
0.36	21.31775
0.37	21.38827
0.38	21.3379
0.39	21.32783
0.4	21.32783
0.41	21.32783
0.42	21.3379
0.43	21.32783
0.44	21.34798
0.45	21.35805
0.46	21.36812
0.47	21.35805
0.48	21.35805
0.49	21.34798
0.5	21.35805
0.51	21.30768
0.52	21.27745
0.53	21.23715
0.54	21.2573
0.55	21.26738
0.56	21.22708
0.57	21.18678
0.58	21.19686
0.59	21.20693
0.6	21.19686
0.61	21.18678
0.62	21.13641
0.63	21.18678
0.64	21.08604
0.65	21.02559
0.66	21.02559
0.67	21.03566
0.68	21.04574
0.69	21.03566
0.7	20.96514
0.71	20.98529
0.72	20.88455
0.73	20.87447
0.74	20.7838
0.75	20.85432
0.76	20.72335
0.77	20.73343
0.78	20.65283
0.79	20.53194
0.8	20.44127
0.81	20.37074
0.82	20.09873
0.83	19.96776
0.84	19.64538
0.85	19.41366
0.86	19.06105
0.87	18.65807
0.88	18.12412
0.89	17.58009
0.9	16.87487
0.91	16.08906
0.92	15.19242
0.93	14.15475
0.94	12.99617
0.95	11.68648
0.96	10.14507
0.97	8.35886
0.98	6.28753
0.99	3.83135
1	0.96021
1.01	-2.33931
1.02	-6.16764
Voltage [V]	Current Density [mA/cm2] HP-O2-FW
-0.02	20.45134
-0.01	20.45134
0	20.43119
0.01	20.47149
0.02	20.48156
0.03	20.48156
0.04	20.48156
0.05	20.47149
0.06	20.47149
0.07	20.46141
0.08	20.44127
0.09	20.44127
0.1	20.42112
0.11	20.41104
0.12	20.40097
0.13	20.37074
0.14	20.38082
0.15	20.39089
0.16	20.42112
0.17	20.37074
0.18	20.42112
0.19	20.38082
0.2	20.35059
0.21	20.40097
0.22	20.40097
0.23	20.40097
0.24	20.37074
0.25	20.38082
0.26	20.34052
0.27	20.40097
0.28	20.43119
0.29	20.41104
0.3	20.40097
0.31	20.38082
0.32	20.40097
0.33	20.33045
0.34	20.40097
0.35	20.33045
0.36	20.33045
0.37	20.34052
0.38	20.36067
0.39	20.33045
0.4	20.29015
0.41	20.33045
0.42	20.38082
0.43	20.25992
0.44	20.32037
0.45	20.33045
0.46	20.29015
0.47	20.3103
0.48	20.28007
0.49	20.29015
0.5	20.30022
0.51	20.27
0.52	20.24985
0.53	20.19948
0.54	20.30022
0.55	20.27
0.56	20.20955
0.57	20.2297
0.58	20.24985
0.59	20.24985
0.6	20.21963
0.61	20.27
0.62	20.21963
0.63	20.24985
0.64	20.25992
0.65	20.11888
0.66	20.17933
0.67	20.06851
0.68	20.09873
0.69	20.05843
0.7	20.03828
0.71	20.01813
0.72	19.99799
0.73	19.91739
0.74	19.93754
0.75	19.85694
0.76	19.79649
0.77	19.77634
0.78	19.74612
0.79	19.65545
0.8	19.56478
0.81	19.50433
0.82	19.46403
0.83	19.23232
0.84	19.17187
0.85	18.94016
0.86	18.82934
0.87	18.47673
0.88	18.20471
0.89	17.76143
0.9	17.3383
0.91	16.62301
0.92	15.88757
0.93	14.88011
0.94	13.73161
0.95	12.32118
0.96	10.65888
0.97	8.85049
0.98	6.80939
0.99	4.54262
1	2.07435
1.01	-0.68316
1.02	-3.61777
Voltage [V]	Current Density [mA/cm2] FIRA-RV
1.02	-0.88455
1.01	1.98166
1	4.84787
0.99	7.27584
0.98	9.22829
0.97	10.88052
0.96	12.29095
0.95	13.4596
0.94	14.48721
0.93	15.38384
0.92	16.12936
0.91	16.76405
0.9	17.30808
0.89	17.76143
0.88	18.18457
0.87	18.59762
0.86	18.84949
0.85	19.15172
0.84	19.39351
0.83	19.60508
0.82	19.76627
0.81	19.90731
0.8	20.01813
0.79	20.07858
0.78	20.19948
0.77	20.32037
0.76	20.39089
0.75	20.43119
0.74	20.55209
0.73	20.54201
0.72	20.68305
0.71	20.76365
0.7	20.73343
0.69	20.80395
0.68	20.83417
0.67	20.83417
0.66	20.90469
0.65	20.89462
0.64	20.90469
0.63	20.97522
0.62	20.94499
0.61	21.00544
0.6	21.07596
0.59	21.08604
0.58	21.10619
0.57	21.12633
0.56	21.14648
0.55	21.15656
0.54	21.17671
0.53	21.14648
0.52	21.17671
0.51	21.13641
0.5	21.17671
0.49	21.18678
0.48	21.12633
0.47	21.17671
0.46	21.20693
0.45	21.22708
0.44	21.23715
0.43	21.23715
0.42	21.20693
0.41	21.17671
0.4	21.15656
0.39	21.18678
0.38	21.23715
0.37	21.19686
0.36	21.28753
0.35	21.20693
0.34	21.2976
0.33	21.23715
0.32	21.30768
0.31	21.22708
0.3	21.28753
0.29	21.26738
0.28	21.28753
0.27	21.26738
0.26	21.23715
0.25	21.2573
0.24	21.31775
0.23	21.20693
0.22	21.31775
0.21	21.30768
0.2	21.26738
0.19	21.28753
0.18	21.30768
0.17	21.23715
0.16	21.2573
0.15	21.28753
0.14	21.32783
0.13	21.28753
0.12	21.3379
0.11	21.35805
0.1	21.2976
0.09	21.2976
0.08	21.2976
0.07	21.28753
0.06	21.28753
0.05	21.28753
0.04	21.2976
0.03	21.3782
0.02	21.35805
0.01	21.30768
0	21.30768
-0.01	21.3782
-0.02	21.31775
Voltage [V]	Current Density [mA/cm2] HP-O2-RV
1.02	-2.70804
1.01	0.18104
1	2.90651
0.99	5.3113
0.98	7.50957
0.97	9.43683
0.96	11.19283
0.95	12.65364
0.94	13.98348
0.93	15.01108
0.92	15.92787
0.91	16.62301
0.9	17.23756
0.89	17.71106
0.88	18.08382
0.87	18.38606
0.86	18.62785
0.85	18.88978
0.84	19.0812
0.83	19.19202
0.82	19.32299
0.81	19.30284
0.8	19.41366
0.79	19.46403
0.78	19.595
0.77	19.66552
0.76	19.70582
0.75	19.76627
0.74	19.82672
0.73	19.87709
0.72	19.96776
0.71	19.92746
0.7	19.97784
0.69	20.02821
0.68	20.01813
0.67	20.04836
0.66	20.07858
0.65	20.11888
0.64	20.06851
0.63	20.11888
0.62	20.12895
0.61	20.12895
0.6	20.1491
0.59	20.25992
0.58	20.24985
0.57	20.21963
0.56	20.27
0.55	20.2297
0.54	20.19948
0.53	20.27
0.52	20.25992
0.51	20.30022
0.5	20.28007
0.49	20.27
0.48	20.28007
0.47	20.28007
0.46	20.30022
0.45	20.32037
0.44	20.30022
0.43	20.3103
0.42	20.32037
0.41	20.28007
0.4	20.30022
0.39	20.36067
0.38	20.34052
0.37	20.32037
0.36	20.30022
0.35	20.29015
0.34	20.32037
0.33	20.30022
0.32	20.27
0.31	20.35059
0.3	20.32037
0.29	20.33045
0.28	20.32037
0.27	20.30022
0.26	20.32037
0.25	20.21963
0.24	20.29015
0.23	20.2297
0.22	20.3103
0.21	20.29015
0.2	20.34052
0.19	20.28007
0.18	20.34052
0.17	20.32037
0.16	20.34052
0.15	20.24985
0.14	20.2297
0.13	20.27
0.12	20.27
0.11	20.30022
0.1	20.27
0.09	20.35059
0.08	20.32037
0.07	20.29015
0.06	20.32037
0.05	20.29015
0.04	20.32037
0.03	20.29015
0.02	20.25992
0.01	20.28007
0	20.30022
-0.01	20.30022
-0.02	20.32037
