# Supplementary material for: Nanocrystalline Flash Annealed Nickel Oxide for Large Area Perovskite Solar Cells
Source: Adv Sci (Weinh). 2023 May 31;10(23):2302549. doi: 10.1002/advs.202302549 (PMC10427371; doi:10.1002/advs.202302549)
Supplement: Supplementary file 2 — Supporting Information [file ADVS-10-2302549-s001.zip › EQE.csv]

wavelength [nm]	EQE [%] FIRA
300	15.535
310	14.092
320	23.451
330	38.435
340	55.652
350	55.934
360	57.485
370	60.911
380	63.325
390	65.8
400	69.279
410	71.65
420	73.418
430	73.567
440	74.137
450	75.384
460	76.522
470	78.388
480	78.819
490	79.974
500	80.741
510	80.877
520	82.129
530	83.601
540	83.95
550	84.892
560	85.459
570	85.952
580	85.885
590	86.157
600	86.254
610	86.824
620	86.8
630	86.148
640	85.605
650	85.667
660	84.924
670	84.249
680	83.619
690	81.846
700	81.222
710	80.834
720	80.276
730	80.732
740	80.471
750	80.343
760	78.822
770	73.686
780	53.585
790	26.393
800	9.93
810	3.24
820	0.83
830	0.341
840	0.342
850	0.344
860	0.347
870	0.341
880	0.351
890	0.353
900	0.476
wavelength [nm]	EQE [%] HP-O2
300	14.173
310	12.31
320	19.169
330	30.935
340	46.678
350	46.813
360	47.056
370	50.708
380	53.95
390	56.677
400	60.23
410	63.531
420	66.114
430	67.397
440	68.763
450	69.671
460	71.687
470	73.585
480	74.664
490	75.665
500	76.669
510	76.419
520	77.883
530	80.588
540	81.636
550	82.758
560	82.968
570	83.829
580	84.214
590	85.088
600	84.638
610	85.344
620	86.404
630	85.467
640	85.319
650	85.484
660	84.986
670	84.743
680	84.382
690	83.813
700	82.714
710	81.578
720	79.703
730	78.83
740	77.291
750	76.681
760	74.089
770	68.114
780	48.338
790	24.128
800	9.762
810	3.436
820	0.921
830	0.391
840	0.371
850	0.361
860	0.381
870	0.391
880	0.354
890	0.357
900	0.454
